# Supplementary material for: Optimized active layer morphology toward efficient and polymer batch insensitive organic solar cells
Source: Nat Commun. 2020 Jun 5;11:2855. doi: 10.1038/s41467-020-16621-x (PMC7275072; doi:10.1038/s41467-020-16621-x)
Supplement: Supplementary file 4 — Source Data [file 41467_2020_16621_MOESM4_ESM.xlsx]

## Sheet: Table
Supplementary Table 1
		cell 1	cell 2	cell 3	cell 4	cell 5	cell 6	cell 7	cell 8	cell 9	cell 10
	40nm/50nm	15.021	14.652	14.754	14.586	14.464	14.974	15.012	14.875	14.808	14.736
		cell 1	cell 2	cell 3	cell 4	cell 5	cell 6	cell 7	cell 8	cell 9	cell 10
	40nm/60nm	15.015	14.897	14.956	14.856	14.756	14.712	14.845	14.763	14.901	14.972
		cell 1	cell 2	cell 3	cell 4	cell 5	cell 6	cell 7	cell 8	cell 9	cell 10
	40nm/70nm	14.406	14.498	14.326	14.085	14.18	14.51	14.2	14.023	13.943	13.652
		cell 1	cell 2	cell 3	cell 4	cell 5	cell 6	cell 7	cell 8	cell 9	cell 10
	50nm/50nm	15.346	15.364	15.59	15.31	15.612	15.219	15.634	15.412	15.321	15.151
		cell 1	cell 2	cell 3	cell 4	cell 5	cell 6	cell 7	cell 8	cell 9	cell 10
	50nm/60nm	16.212	16.472	16.445	16.145	16.513	16.124	16.375	16.456	16.434	16.105
		cell 1	cell 2	cell 3	cell 4	cell 5	cell 6	cell 7	cell 8	cell 9	cell 10
	50nm/70nm	15.12	15.084	15.086	15.195	15.205	15.21	15.061	15.061	14.934	14.958
		cell 1	cell 2	cell 3	cell 4	cell 5	cell 6	cell 7	cell 8	cell 9	cell 10
	60nm/50nm	14.761	14.831	14.641	14.551	14.435	14.631	14.71	14.834	14.241	14.615
		cell 1	cell 2	cell 3	cell 4	cell 5	cell 6	cell 7	cell 8	cell 9	cell 10
	60nm/60nm	14.921	14.721	14.312	14.76	14.351	14.74	14.831	14.124	14.641	14.591
		cell 1	cell 2	cell 3	cell 4	cell 5	cell 6	cell 7	cell 8	cell 9	cell 10
	60nm/70nm	14.512	14.631	14.81	14.641	14.024	14.118	14.3	14.69	14.741	14.731
Table 1
		cell 1	cell 2	cell 3	cell 4	cell 5	cell 6	cell 7	cell 8	cell 9	cell 10
	SD(as-cast)	12.383	12.299	12.409	12.418	12.136	12.212	12.321	12.231	12.301	12.342
		cell 1	cell 2	cell 3	cell 4	cell 5	cell 6	cell 7	cell 8	cell 9	cell 10
	SD(optimum)	16.212	16.472	16.445	16.145	16.513	16.124	16.375	16.456	16.434	16.105
		cell 1	cell 2	cell 3	cell 4	cell 5	cell 6	cell 7	cell 8	cell 9	cell 10
	BC (optimum)	14.552	14.847	14.954	14.673	14.845	14.975	15.044	14.763	14.833	14.575
Supplementary Table 2
		cell 1	cell 2	cell 3	cell 4	cell 5	cell 6	cell 7	cell 8	cell 9	cell 10
	0% DIO	12.977	12.415	12.599	12.259	12.759	12.745	12.531	12.94	12.241	12.34
		cell 1	cell 2	cell 3	cell 4	cell 5	cell 6	cell 7	cell 8	cell 9	cell 10
	0.5% DIO	14.041	14.141	14.112	13.785	14.03	14.12	13.96	13.835	14.051	14.135
		cell 1	cell 2	cell 3	cell 4	cell 5	cell 6	cell 7	cell 8	cell 9	cell 10
	1% DIO	16.212	16.472	16.445	16.145	16.513	16.124	16.375	16.456	16.434	16.105
		cell 1	cell 2	cell 3	cell 4	cell 5	cell 6	cell 7	cell 8	cell 9	cell 10
	1.5% DIO	14.831	14.519	14.531	14.531	14.867	14.836	14.47	14.535	14.631	14.841
Supplementary Table 3
		cell 1	cell 2	cell 3	cell 4	cell 5	cell 6	cell 7	cell 8	cell 9	cell 10
	0% DIO	8.21	8.29	8.253	8.152	8.238	8.397	8.304	8.35	8.164	8.405
		cell 1	cell 2	cell 3	cell 4	cell 5	cell 6	cell 7	cell 8	cell 9	cell 10
	0.5% DIO	14.552	14.847	14.954	14.673	14.845	14.975	15.044	14.763	14.833	14.575
		cell 1	cell 2	cell 3	cell 4	cell 5	cell 6	cell 7	cell 8	cell 9	cell 10
	1% DIO	14.037	13.74	13.85	13.641	13.562	13.95	13.641	13.53	13.93	13.851
Supplementary Table 4
		cell 1	cell 2	cell 3	cell 4	cell 5	cell 6	cell 7	cell 8	cell 9	cell 10
	SD OSC (as cast)	1.34	1.26	1.14	1.28	1.35	1.34	1.28	1.38	1.35	1.42
		cell 1	cell 2	cell 3	cell 4	cell 5	cell 6	cell 7	cell 8	cell 9	cell 10
	SD OSC (optimum)	6.16	5.78	5.7	5.92	6.01	5.91	5.87	5.43	5.91	6.05
		cell 1	cell 2	cell 3	cell 4	cell 5	cell 6	cell 7	cell 8	cell 9	cell 10
	BC OSC (optimum)	2.72	2.48	2.43	2.57	2.8	2.42	2.57	2.2	2.35	2.52
		cell 1	cell 2	cell 3	cell 4	cell 5	cell 6	cell 7	cell 8	cell 9	cell 10
	SD OSC (as cast)	2.42	2.31	2.14	2.21	2.11	2.37	2.32	2.63	2.42	2.33
		cell 1	cell 2	cell 3	cell 4	cell 5	cell 6	cell 7	cell 8	cell 9	cell 10
	SD OSC (optimum)	5.62	5.32	5.21	5.51	5.75	5.42	5.22	5.3	5.42	5.53
		cell 1	cell 2	cell 3	cell 4	cell 5	cell 6	cell 7	cell 8	cell 9	cell 10
	BC OSC (optimum)	3.71	3.22	3.12	3.31	3.72	3.75	3.68	3.15	3.57	3.69
Supplementary Table 5
		cell 1	cell 2	cell 3	cell 4	cell 5	cell 6	cell 7	cell 8	cell 9	cell 10
	SD OSC (0.04cm2)	15.414	15.52	15.312	15.179	15.12	15.42	15.185	15.481	15.212	15.025
		cell 1	cell 2	cell 3	cell 4	cell 5	cell 6	cell 7	cell 8	cell 9	cell 10
	SD OSC (0.80cm2)	14.544	13.94	14.236	14.32	14.47	14.521	14.63	14.251	13.912	13.872
		cell 1	cell 2	cell 3	cell 4	cell 5	cell 6	cell 7	cell 8	cell 9	cell 10
	SD OSC (0.04cm2)	14.221	14.531	14.112	14.528	14.426	14.2	14.252	14.24	14.241	14.531
		cell 1	cell 2	cell 3	cell 4	cell 5	cell 6	cell 7	cell 8	cell 9	cell 10
	SD OSC (0.8cm2)	12.348	12.621	12.05	12.437	12.642	12.62	11.731	11.831	11.924	11.762
Supplementary Table 6
		cell 1	cell 2	cell 3	cell 4	cell 5	cell 6	cell 7	cell 8	cell 9	cell 10
	45K	11.356	11.621	11.469	11.639	11.412	11.536	11.54	11.4	11.561	11.274
		cell 1	cell 2	cell 3	cell 4	cell 5	cell 6	cell 7	cell 8	cell 9	cell 10
	57K	10.441	10.35	10.327	10.146	10.17	10.25	10.152	10.02	9.81	9.92
		cell 1	cell 2	cell 3	cell 4	cell 5	cell 6	cell 7	cell 8	cell 9	cell 10
	91K	10.021	9.763	10.023	9.73	9.94	9.821	9.782	9.942	10.023	9.924
Supplementary Table 7
		cell 1	cell 2	cell 3	cell 4	cell 5	cell 6	cell 7	cell 8	cell 9	cell 10
	45K	16.09	15.927	15.877	15.941	16.121	16.12	16.086	15.821	15.721	15.736
		cell 1	cell 2	cell 3	cell 4	cell 5	cell 6	cell 7	cell 8	cell 9	cell 10
	57K	16.241	16.155	16.239	16.314	16.215	16.018	16.249	16.2	16.141	15.985
		cell 1	cell 2	cell 3	cell 4	cell 5	cell 6	cell 7	cell 8	cell 9	cell 10
	91K	15.98	15.995	15.761	15.89	16.027	15.641	15.721	15.626	15.921	15.631
Table 2
PT2:Y6		cell 1	cell 2	cell 3	cell 4	cell 5	cell 6	cell 7	cell 8	cell 9	cell 10
	45 kDa(SD OSC)	16.14	16.012	16.137	16.021	16.01	16.062	16.14	15.982	15.84	15.752
		cell 1	cell 2	cell 3	cell 4	cell 5	cell 6	cell 7	cell 8	cell 9	cell 10
	45 kDa(BC OSC)	15.242	15.512	15.61	15.64	15.525	15.173	15.152	15.096	15.01	14.942
		cell 1	cell 2	cell 3	cell 4	cell 5	cell 6	cell 7	cell 8	cell 9	cell 10
	57 kDa(SD OSC)	16.212	16.472	16.445	16.145	16.513	16.124	16.375	16.456	16.434	16.105
		cell 1	cell 2	cell 3	cell 4	cell 5	cell 6	cell 7	cell 8	cell 9	cell 10
	57 kDa(BC OSC)	14.552	14.847	14.954	14.673	14.845	14.975	15.044	14.763	14.833	14.575
		cell 1	cell 2	cell 3	cell 4	cell 5	cell 6	cell 7	cell 8	cell 9	cell 10
	91 kDa(SD OSC)	16.04	16.035	15.915	16.043	16.01	15.84	15.861	15.716	15.735	15.631
		cell 1	cell 2	cell 3	cell 4	cell 5	cell 6	cell 7	cell 8	cell 9	cell 10
	91 kDa(BC OSC)	13.297	13.172	13.421	13.13	13.196	13.212	13.251	13.332	13.221	13.149
PT2:IT-4F		cell 1	cell 2	cell 3	cell 4	cell 5	cell 6	cell 7	cell 8	cell 9	cell 10
	45 kDa(SD OSC)	12.92	13.036	13.01	12.875	12.774	12.751	12.675	12.736	12.641	12.562
		cell 1	cell 2	cell 3	cell 4	cell 5	cell 6	cell 7	cell 8	cell 9	cell 10
	45 kDa(BC OSC)	12.463	12.527	12.151	12.451	12.057	12.052	12.451	12.021	12.525	11.831
		cell 1	cell 2	cell 3	cell 4	cell 5	cell 6	cell 7	cell 8	cell 9	cell 10
	57 kDa(SD OSC)	12.821	12.885	12.9	12.792	12.671	12.944	12.745	12.806	12.86	12.756
		cell 1	cell 2	cell 3	cell 4	cell 5	cell 6	cell 7	cell 8	cell 9	cell 10
	57 kDa(BC OSC)	12.1	12.044	11.912	11.541	11.921	11.629	11.531	12.131	11.12	11.251
		cell 1	cell 2	cell 3	cell 4	cell 5	cell 6	cell 7	cell 8	cell 9	cell 10
	91 kDa(SD OSC)	12.655	12.732	12.641	12.72	12.661	12.713	12.741	12.421	12.321	12.355
		cell 1	cell 2	cell 3	cell 4	cell 5	cell 6	cell 7	cell 8	cell 9	cell 10
	91 kDa(BC OSC)	11.442	11.355	11.414	11.321	11.343	11.021	10.721	10.521	10.627	10.77
Supplementary Table 8
		cell 1	cell 2	cell 3	cell 4	cell 5	cell 6	cell 7	cell 8	cell 9	cell 10
	45K(BC OSC)	12.153	12.311	12.29	12.335	12.152	12.014	11.831	11.77	11.95	11.949
		cell 1	cell 2	cell 3	cell 4	cell 5	cell 6	cell 7	cell 8	cell 9	cell 10
	57K(BC OSC)	10.82	10.757	10.805	10.767	10.793	10.785	10.841	10.731	10.731	10.806
		cell 1	cell 2	cell 3	cell 4	cell 5	cell 6	cell 7	cell 8	cell 9	cell 10
	91K(BC OSC)	10.142	10.241	10.096	10.101	9.964	10.05	10.105	10.184	10.041	10.141
Supplementary Table 9
		cell 1	cell 2	cell 3	cell 4	cell 5	cell 6	cell 7	cell 8	cell 9	cell 10
	SD(Random 1)	16.341	16.216	16.335	16.295	16.29	16.251	16.316	16.273	16.268	16.3
		cell 1	cell 2	cell 3	cell 4	cell 5	cell 6	cell 7	cell 8	cell 9	cell 10
	BC(Random 1)	15.232	15.053	15.041	15.215	15.131	15.316	14.942	14.892	15.037	14.752
		cell 1	cell 2	cell 3	cell 4	cell 5	cell 6	cell 7	cell 8	cell 9	cell 10
	SD(Random 2)	16.574	16.655	16.741	16.141	16.251	16.612	16.561	16.041	16.141	16.256
		cell 1	cell 2	cell 3	cell 4	cell 5	cell 6	cell 7	cell 8	cell 9	cell 10
	BC(Random 2)	14.421	14.3	14.527	14.492	14.534	14.322	14.412	14.431	14.225	14.219

## Sheet: Supplementary Figure 5
Supplementary Fig. 6
	storage time (h)	data
SD OSCs	0	16.136
	24	16.106
	48	16.105
	72	16.086
	96	16.007
	120	15.977
	144	15.957
	192	15.957
	240	15.947
	336	15.937
BC OSCs
	0	14.842
	24	14.716
	48	14.617
	72	14.478
	96	14.36
	120	14.329
	144	14.284
	192	14.238
	240	14.182
	336	14.131
